# Supplementary material for: Alteration of m6A RNA Methylation in Heart Failure With Preserved Ejection Fraction
Source: Front Cardiovasc Med. 2021 Mar 5;8:647806. doi: 10.3389/fcvm.2021.647806 (PMC7973040; doi:10.3389/fcvm.2021.647806)
Supplement: Supplementary file 2 [file Table_2.XLSX]

## Sheet: HFpEF
name	peak number	chr
Hs6st1	2	Chr1
Eif5b	3	Chr1
Pdcl3	1	Chr1
Sdpr	4	Chr1
Hibch	1	Chr1
Mars2	2	Chr1
9430016H08Rik	1	Chr1
Fam117b	1	Chr1
Eef1b2	1	Chr1
Rpl37a	1	Chr1
Des	3	Chr1
Mrpl44	1	Chr1
Psmd1	1	Chr1
Ptma	1	Chr1
Klhl30	1	Chr1
Nifk	1	Chr1
Ccnt2	2	Chr1
Yod1	1	Chr1
Slc41a1	2	Chr1
Ppp1r15b	2	Chr1
Phlda3	1	Chr1
Glul	3	Chr1
2810025M15Rik	1	Chr1
Myoc	1	Chr1
Ccdc181	1	Chr1
Dpt	1	Chr1
Mpc2	2	Chr1
F11r	1	Chr1
Acbd3	1	Chr1
Aida	1	Chr1
Tmem206	1	Chr1
Vcpip1	3	Chr1
Arfgef1	2	Chr1
Rpl7	2	Chr1
LOC108167617	1	Chr1
Coa5	1	Chr1
Sumo1	1	Chr1
Acadl	3	Chr1
Igfbp5	3	Chr1
Tmbim1	1	Chr1
Irs1	1	Chr1
Ndufa10	1	Chr1
Mapkapk2	2	Chr1
Zbed6	3	Chr1
Btg2	1	Chr1
Timm17a	1	Chr1
Cfh	3	Chr1
Rgs2	1	Chr1
Lamc1	1	Chr1
Ier5	2	Chr1
Xpr1	2	Chr1
Gm5532	2	Chr1
Cacybp	1	Chr1
Atp1b1	2	Chr1
Gm2962	1	Chr1
Pcp4l1	1	Chr1
Ndufs2	1	Chr1
Ufc1	1	Chr1
Atp1a2	4	Chr1
Fh1	1	Chr1
H3f3a	1	Chr1
Capn2	2	Chr1
Mia3	3	Chr1
C130074G19Rik	4	Chr1
Atf3	1	Chr1
Nenf	1	Chr1
Ppp2r5a	1	Chr1
G0s2	1	Chr1
Akap12	1	Chr10
Cited2	2	Chr10
Txlnb	4	Chr10
Perp	1	Chr10
Ifngr1	1	Chr10
Ctgf	1	Chr10
Trdn	1	Chr10
Tspyl1	2	Chr10
Tspyl4	1	Chr10
Lama4	1	Chr10
Cd164	2	Chr10
Nus1	2	Chr10
Asf1a	1	Chr10
Gja1	4	Chr10
Ranbp2	9	Chr10
Dnajb12	1	Chr10
Snrpd3	1	Chr10
1700094J05Rik	1	Chr10
Icosl	1	Chr10
Eef2	3	Chr10
Cactin	1	Chr10
Tcp11l2	2	Chr10
Tmem263	1	Chr10
Timp3	4	Chr10
Ndufa12	1	Chr10
Btg1	1	Chr10
Lum	1	Chr10
Dusp6	1	Chr10
Ccdc59	1	Chr10
Rpl6l	1	Chr10
Phlda1	2	Chr10
Lrrc10	1	Chr10
Gns	1	Chr10
Atp5b	1	Chr10
Cs	4	Chr10
Ankrd52	1	Chr10
Rnf217	2	Chr10
D830005E20Rik	1	Chr10
Marcks	1	Chr10
Amd1	3	Chr10
Cdc40	1	Chr10
Fig4	1	Chr10
Serinc1	2	Chr10
Ddit4	1	Chr10
Mypn	3	Chr10
Ado	2	Chr10
Cisd1	1	Chr10
Col6a1	2	Chr10
D10Jhu81e	3	Chr10
Trappc10	2	Chr10
Mrpl54	1	Chr10
Gna11	2	Chr10
Ckap4	1	Chr10
Rtcb	1	Chr10
Hsp90b1	4	Chr10
Atxn7l3b	2	Chr10
Cand1	2	Chr10
Tsfm	1	Chr10
2020-03-09	1	Chr10
Lrp1	1	Chr10
Spryd4	1	Chr10
Rpl41	1	Chr10
Suox	1	Chr10
Sf3a1	1	Chr11
Ube2d-ps	1	Chr11
Ppia	1	Chr11
Ppp3r1	2	Chr11
Rab1a	1	Chr11
Zrsr1	3	Chr11
Flt4	1	Chr11
Sar1b	1	Chr11
Ppp2ca	2	Chr11
Gpx3	1	Chr11
LOC108167857	1	Chr11
Sap30l	2	Chr11
Gid4	1	Chr11
Alkbh5	3	Chr11
Mief2	3	Chr11
Rpl26	1	Chr11
Borcs6	1	Chr11
Vamp2	1	Chr11
Gabarap	1	Chr11
Mybbp1a	1	Chr11
Ube2g1	2	Chr11
Tsr1	1	Chr11
Mir22hg	1	Chr11
Prpf8	5	Chr11
Ywhae	2	Chr11
Poldip2	1	Chr11
Unc45b	1	Chr11
Tob1	1	Chr11
Ppp1r9b	4	Chr11
Phb	3	Chr11
Zfp652	1	Chr11
Phospho1	1	Chr11
Psmb3	1	Chr11
Tcap	2	Chr11
Igfbp4	1	Chr11
Eif1	1	Chr11
Arl4d	1	Chr11
Hexim1	1	Chr11
Psmc5	1	Chr11
Psmd12	2	Chr11
Kcnj2	2	Chr11
Mrps7	2	Chr11
Ubald2	1	Chr11
Syngr2	1	Chr11
Mrpl12	1	Chr11
Narf	2	Chr11
Mtfp1	1	Chr11
Pgam2	2	Chr11
Tmed4	1	Chr11
LOC108167883	1	Chr11
Purb	3	Chr11
Pex13	3	Chr11
Stc2	1	Chr11
Bod1	1	Chr11
Psme2b	1	Chr11
Btnl9	2	Chr11
Hspa4	2	Chr11
Rad50	1	Chr11
Acadvl	1	Chr11
Pelp1	2	Chr11
Pfn1	1	Chr11
C1qbp	1	Chr11
Cyb5d2	1	Chr11
Fam101b	2	Chr11
Cpd	4	Chr11
Rpl23a	1	Chr11
Fam58b	1	Chr11
Appbp2	1	Chr11
Med13	2	Chr11
Smg8	1	Chr11
Scpep1	1	Chr11
Pip4k2b	3	Chr11
Rpl23	1	Chr11
Ormdl3	1	Chr11
Nr1d1	1	Chr11
P3h4	1	Chr11
Coa3	1	Chr11
Ccdc47	1	Chr11
2610035D17Rik	1	Chr11
Hn1	1	Chr11
Lgals3bp	1	Chr11
Gm11747	1	Chr11
Faap100	1	Chr11
P4hb	2	Chr11
Laptm4a	2	Chr12
Klf11	2	Chr12
Ccdc71l	1	Chr12
Nampt	1	Chr12
Gm5785	1	Chr12
Prps1l3	1	Chr12
Rpl17-ps3	1	Chr12
Mgat2	2	Chr12
Arf6	2	Chr12
Syne2	4	Chr12
Churc1	1	Chr12
Acot2	3	Chr12
Acot1	1	Chr12
Eif2b2	1	Chr12
Psmc1	1	Chr12
Glrx5	1	Chr12
Dync1h1	13	Chr12
Adssl1	1	Chr12
Crip1	1	Chr12
Rab10	1	Chr12
Rhob	3	Chr12
Ddx1	2	Chr12
Ywhaq	1	Chr12
Rps7	1	Chr12
Dld	2	Chr12
Gpr22	3	Chr12
Lsmem1	1	Chr12
Dnajb9	1	Chr12
Egln3	1	Chr12
Sptssa	1	Chr12
Nfkbia	2	Chr12
Clec14a	2	Chr12
Fkbp3	2	Chr12
Rpl36al	1	Chr12
L2hgdh	1	Chr12
Sav1	1	Chr12
Sptb	8	Chr12
Zfp36l1	2	Chr12
Gm5436	1	Chr12
Tmed10	1	Chr12
Irf2bpl	3	Chr12
Snw1	2	Chr12
Gm6863	1	Chr12
Gm20604	1	Chr12
Asb2	3	Chr12
Serpina1c	1	Chr12
Hsp90aa1	3	Chr12
Gm9616	1	Chr13
Gdi2	3	Chr13
Klf6	2	Chr13
Psma2	1	Chr13
Hist1h1c	2	Chr13
BC005537	1	Chr13
Bmp6	1	Chr13
Smim13	1	Chr13
Tmem170b	1	Chr13
Nol7	1	Chr13
Ninj1	1	Chr13
Ogn	1	Chr13
S1pr3	1	Chr13
Higd2a	1	Chr13
Tmed9	1	Chr13
B230219D22Rik	1	Chr13
Txndc15	1	Chr13
Habp4	1	Chr13
Nsun2	2	Chr13
Clptm1l	1	Chr13
Ell2	1	Chr13
Tmem167	1	Chr13
A630019I02Rik	3	Chr13
Tbca	1	Chr13
Enc1	1	Chr13
Plk2	1	Chr13
Il6st	4	Chr13
Dhx29	1	Chr13
Gm10336	1	Chr13
Yae1d1	1	Chr13
Hist1h1e	1	Chr13
Acot13	1	Chr13
Sox4	1	Chr13
Uqcrfs1	2	Chr13
Nup153	3	Chr13
Phf2	1	Chr13
Hnrnpa0	3	Chr13
2210016F16Rik	1	Chr13
Isca1	1	Chr13
Gas1	1	Chr13
Fbp2	1	Chr13
Uqcrb	1	Chr13
Sdha	2	Chr13
Lrrc14b	2	Chr13
Cmya5	10	Chr13
Jmy	6	Chr13
Bhmt	1	Chr13
Aggf1	1	Chr13
F2r	1	Chr13
Ptcd2	1	Chr13
Mccc2	1	Chr13
Ndufs4	1	Chr13
Itga1	1	Chr13
Pelo	1	Chr13
Mrps30	1	Chr13
Nnt	2	Chr13
Top2b	3	Chr14
Chchd1	1	Chr14
Vdac2	2	Chr14
Lrtm1	2	Chr14
Tnnc1	1	Chr14
Rpl23a-ps3	1	Chr14
Glud1	1	Chr14
Mmrn2	2	Chr14
Psmc6	1	Chr14
Gm26782	1	Chr14
Mmp14	1	Chr14
1700123O20Rik	1	Chr14
Mhrt	1	Chr14
Fitm1	2	Chr14
Psme1	2	Chr14
Sox7	1	Chr14
Lpar6	1	Chr14
Tpt1	1	Chr14
Sugt1	1	Chr14
Tm9sf2	1	Chr14
Pdhb	1	Chr14
Nr1d2	4	Chr14
2700060E02Rik	1	Chr14
Dnajc9	1	Chr14
Zcchc24	1	Chr14
Spcs1	1	Chr14
Ero1l	1	Chr14
Supt16	1	Chr14
Psmb5	1	Chr14
Kpna3	2	Chr14
Chmp7	2	Chr14
Itm2b	2	Chr14
Dnajc15	1	Chr14
Mzt1	1	Chr14
Kctd12	1	Chr14
Rbm26	1	Chr14
Oxct1	2	Chr15
Zfp622	1	Chr15
Ank	1	Chr15
Atp6v1c1	2	Chr15
Emc2	2	Chr15
Ndufb9	1	Chr15
Cyc1	1	Chr15
Cdc42ep1	1	Chr15
Lgals1	1	Chr15
H1f0	2	Chr15
Eif3l	1	Chr15
Aco2	3	Chr15
Csdc2	1	Chr15
Atxn10	1	Chr15
Pim3	1	Chr15
Arid2	1	Chr15
Slc48a1	1	Chr15
Cox14	1	Chr15
Eif4b	3	Chr15
Mfsd5	1	Chr15
Pfdn5	1	Chr15
Gm10250	2	Chr15
Zfp706	1	Chr15
Abra	1	Chr15
Eif3h	2	Chr15
Ext1	1	Chr15
Mrpl13	1	Chr15
Derl1	1	Chr15
Fbxo32	5	Chr15
Klhl38	3	Chr15
Peg13	5	Chr15
Ago2	1	Chr15
Lynx1	2	Chr15
Zfp251	1	Chr15
Txn2	1	Chr15
Josd1	1	Chr15
Tob2	4	Chr15
Ndufa6	1	Chr15
Gm19277	1	Chr15
Sco2	2	Chr15
Tymp	1	Chr15
Cpt1b	2	Chr15
Gm44502	3	Chr15
Cers5	2	Chr15
Calcoco1	2	Chr15
1810013L24Rik	3	Chr16
2610020C07Rik	1	Chr16
Rrn3	1	Chr16
Cebpd	1	Chr16
Pkp2	2	Chr16
Cldn5	1	Chr16
Fam43a	1	Chr16
Adcy5	1	Chr16
Fstl1	1	Chr16
Lrrc58	6	Chr16
Gm15725	2	Chr16
Rpl24	1	Chr16
Tomm70a	2	Chr16
Ifngr2	1	Chr16
Mrps6	1	Chr16
Cbr1	1	Chr16
Ets2	2	Chr16
Ubald1	1	Chr16
Tmem186	3	Chr16
Emp2	1	Chr16
Rsl1d1	3	Chr16
2510009E07Rik	1	Chr16
Lrrc15	1	Chr16
0610012G03Rik	1	Chr16
Fbxo45	1	Chr16
Dirc2	1	Chr16
Dtx3l	1	Chr16
Arhgap31	5	Chr16
Dubr	1	Chr16
Trmt10c	1	Chr16
Nit2	1	Chr16
Adamts1	3	Chr16
Adamts5	2	Chr16
Cct8	2	Chr16
Atp5o	1	Chr16
Dscr3	1	Chr16
Scaf8	1	Chr17
Sod2	1	Chr17
Ppp2r1a	1	Chr17
Eci1	1	Chr17
Msrb1	1	Chr17
Mrps34	1	Chr17
BC003965	1	Chr17
Wdr24	1	Chr17
Jmjd8	1	Chr17
Mrpl28	1	Chr17
Pim1	1	Chr17
Rnf8-cmtr1	2	Chr17
Cmtr1	2	Chr17
Zbtb22	2	Chr17
Clic1	1	Chr17
D17H6S53E	1	Chr17
H2-D1	2	Chr17
Ier3	1	Chr17
Rab5a	2	Chr17
Fem1a	5	Chr17
Clpp	1	Chr17
Lbh	3	Chr17
Slc3a1	1	Chr17
Epas1	3	Chr17
Cript	1	Chr17
Tmem242	1	Chr17
Dynlt1a	1	Chr17
Ezr	1	Chr17
Rsph3b	1	Chr17
Slc22a3	1	Chr17
Igf2r	4	Chr17
Acat3	1	Chr17
Thbs2	1	Chr17
Psmb1	2	Chr17
Lnpep	4	Chr17
Ndufb10	1	Chr17
Fahd1	2	Chr17
Metrn	1	Chr17
Stub1	1	Chr17
Dusp1	1	Chr17
Fkbp5	1	Chr17
Ppil1	1	Chr17
Sik1	1	Chr17
Angptl4	2	Chr17
Rps18	1	Chr17
Ring1	1	Chr17
Tubb5	1	Chr17
H2-T23	1	Chr17
Hsp90ab1	4	Chr17
Apobec2	1	Chr17
Lrg1	1	Chr17
Plin3	2	Chr17
Lonp1	2	Chr17
Khsrp	1	Chr17
Sos1	1	Chr17
Zfp36l2	2	Chr17
Bambi	2	Chr18
Dsg2	4	Chr18
Ttr	1	Chr18
Kdm3b	4	Chr18
Matr3	4	Chr18
Ankhd1	2	Chr18
Ik	1	Chr18
Zmat2	1	Chr18
Pcdhga1	1	Chr18
Pcdhga2	1	Chr18
Pcdhgb4	1	Chr18
Pcdhga10	1	Chr18
0610009O20Rik	1	Chr18
Dcp2	1	Chr18
Psmg2	1	Chr18
LOC105246496	1	Chr18
Acaa2	2	Chr18
Atp5a1	1	Chr18
Tmx3	1	Chr18
Kif5b	3	Chr18
Garem	3	Chr18
Reep5	1	Chr18
Etf1	2	Chr18
Hspa9	3	Chr18
Prob1	1	Chr18
Hbegf	1	Chr18
Cd14	1	Chr18
Ndufa2	1	Chr18
Spry4	1	Chr18
Fem1c	4	Chr18
Tmed7	1	Chr18
Txnl1	1	Chr18
Alpk2	8	Chr18
Tshz1	5	Chr18
Ppp1ca	2	Chr19
Ctsf	1	Chr19
B4gat1	2	Chr19
Cd248	1	Chr19
Eif1ad	1	Chr19
Cfl1	1	Chr19
Ehd1	2	Chr19
Pygm	2	Chr19
Ppp1r14b	1	Chr19
B3gat3	1	Chr19
Mrpl16	1	Chr19
Rfk	1	Chr19
Klf9	4	Chr19
Cstf2t	1	Chr19
Minpp1	1	Chr19
Pgam1	1	Chr19
Marveld1	3	Chr19
Hif1an	1	Chr19
Gsto1	1	Chr19
Ndufv1	2	Chr19
Rab1b	1	Chr19
Pacs1	1	Chr19
Malat1	3	Chr19
Cdc42ep2	2	Chr19
Mrpl49	1	Chr19
Arl2	1	Chr19
Otub1	1	Chr19
Uqcc3	1	Chr19
Sdhaf2	1	Chr19
Gm44505	3	Chr19
Zfp91	3	Chr19
Fam122a	1	Chr19
Pgm5	2	Chr19
Ranbp6	4	Chr19
Ankrd1	2	Chr19
Ppp1r3c	1	Chr19
Tm9sf3	1	Chr19
Got1	2	Chr19
Mrpl43	2	Chr19
Actr1a	1	Chr19
Pdzd8	3	Chr19
Eif3a	5	Chr19
Phyh	1	Chr2
Commd3	1	Chr2
Otud1	1	Chr2
Gm13375	1	Chr2
Anapc2	1	Chr2
Bmyc	1	Chr2
Lrrc8a	3	Chr2
Rpl12	1	Chr2
Gm13456	1	Chr2
Gm13509	1	Chr2
2020-03-07	2	Chr2
Psmd14	1	Chr2
Gca	1	Chr2
Klhl41	1	Chr2
Agps	1	Chr2
Zc3h15	2	Chr2
Psmc3	2	Chr2
Immp1l	1	Chr2
Gm13910	1	Chr2
Lgr4	2	Chr2
Inafm2	3	Chr2
Dll4	2	Chr2
Chp1	2	Chr2
Pdia3	2	Chr2
Eif3j1	2	Chr2
B2m	1	Chr2
Sord	1	Chr2
Eid1	2	Chr2
Tmem127	3	Chr2
Mrps5	1	Chr2
Ttl	2	Chr2
Mrps26	1	Chr2
Dstn	1	Chr2
Polr3f	1	Chr2
Gm561	1	Chr2
Pygb	4	Chr2
Srxn1	1	Chr2
Mapre1	2	Chr2
Chmp4b	2	Chr2
Mmp24	1	Chr2
Vapb	1	Chr2
Zfp970	2	Chr2
Mrpl41	1	Chr2
Tubb4b	2	Chr2
Dolk	1	Chr2
Rab14	1	Chr2
Rpl35	1	Chr2
Scn7a	1	Chr2
Ttc30a1	1	Chr2
Zdhhc5	3	Chr2
Ptpmt1	1	Chr2
Pdhx	2	Chr2
Cat	1	Chr2
Eif3m	1	Chr2
Lcmt2	1	Chr2
Cenpb	2	Chr2
Rnf24	1	Chr2
Tmx4	1	Chr2
Thbd	4	Chr2
Cd93	4	Chr2
Cst3	1	Chr2
Acss1	3	Chr2
Sox12	1	Chr2
Pdrg1	1	Chr2
Plagl2	1	Chr2
Snta1	1	Chr2
Eif2s2	1	Chr2
BC029722	1	Chr2
2900097C17Rik	4	Chr2
Tgm2	3	Chr2
Mafb	1	Chr2
Fitm2	2	Chr2
Dpm1-adnp	4	Chr2
Ctsz	1	Chr2
Atp5e	1	Chr2
Ythdf1	2	Chr2
Eef1a2	1	Chr2
Zbtb10	5	Chr3
Naa15	2	Chr3
Rab33b	1	Chr3
Lhfp	1	Chr3
Selt	3	Chr3
Tiparp	1	Chr3
Gfm1	3	Chr3
Gm21949	1	Chr3
Ctso	2	Chr3
Isg20l2	1	Chr3
Cct3	1	Chr3
Jtb	1	Chr3
S100a6	1	Chr3
Selenbp1	1	Chr3
Lix1l	1	Chr3
Notch2	2	Chr3
Hmgcs2	4	Chr3
Slc16a1	1	Chr3
Psma5	1	Chr3
Cnn3	1	Chr3
Gclm	1	Chr3
Dnttip2	1	Chr3
LOC102634333	3	Chr3
Anxa5	2	Chr3
Pgrmc2	1	Chr3
Ndufc1	1	Chr3
Setd7	1	Chr3
Cog6	2	Chr3
Ufm1	1	Chr3
Pdcd10	1	Chr3
Etfdh	2	Chr3
Rps3a1	1	Chr3
Prcc	2	Chr3
Lamtor2	1	Chr3
Snapin	2	Chr3
S100a1	1	Chr3
Psmb4	1	Chr3
Prune	1	Chr3
Man1a2	2	Chr3
Atp1a1	3	Chr3
Strip1	1	Chr3
Gstm2	1	Chr3
Gnai3	1	Chr3
Tmem167b	11	Chr3
S1pr1	3	Chr3
Palmd	2	Chr3
Hadh	1	Chr3
Aimp1	1	Chr3
Metap1	1	Chr3
Pkn2	3	Chr3
Cyr61	2	Chr3
Acadm	3	Chr3
Ndufaf4	1	Chr4
Rragd	3	Chr4
Ube2r2	1	Chr4
Tesk1	2	Chr4
Aldh1b1	1	Chr4
Murc	3	Chr4
Rad23b	2	Chr4
Pakap	5	Chr4
Tlr4	3	Chr4
Gm5860	1	Chr4
Rraga	2	Chr4
Pgm2	2	Chr4
Plpp3	2	Chr4
Tmem59	1	Chr4
Magoh	1	Chr4
Coa7	1	Chr4
Kti12	1	Chr4
Faf1	1	Chr4
Atpaf1	2	Chr4
Heyl	1	Chr4
Rragc	1	Chr4
Mtf1	2	Chr4
Smim12	1	Chr4
Trim63	2	Chr4
Rsrp1	1	Chr4
Id3	1	Chr4
Camk2n1	1	Chr4
Ubr4	3	Chr4
Hspb7	2	Chr4
Gm13152	1	Chr4
Nppa	1	Chr4
Gpr157	1	Chr4
Klhl21	3	Chr4
AW011738	3	Chr4
Rps20	1	Chr4
Impad1	1	Chr4
Plekhf2	1	Chr4
Otud6b	1	Chr4
Decr1	2	Chr4
Tstd3	1	Chr4
Pnrc1	2	Chr4
Topors	2	Chr4
Ndufb6	1	Chr4
Enho	1	Chr4
Vcp	3	Chr4
Shb	1	Chr4
Mrpl50	1	Chr4
Klf4	3	Chr4
Txn1	1	Chr4
Megf9	1	Chr4
Tmem261	1	Chr4
Rps6	2	Chr4
Klhl9	3	Chr4
Plaa	1	Chr4
Jun	5	Chr4
Cpt2	2	Chr4
Rnf11	1	Chr4
Uqcrh	1	Chr4
Rps8	1	Chr4
D830031N03Rik	6	Chr4
Ndufs5	1	Chr4
Akirin1	1	Chr4
Adprhl2	1	Chr4
Gja4	1	Chr4
Ythdf2	2	Chr4
Atpif1	1	Chr4
Sh3bgrl3	1	Chr4
Sepn1	1	Chr4
Clic4	2	Chr4
Tceb3	1	Chr4
C1qb	1	Chr4
C1qa	1	Chr4
Pink1	1	Chr4
Rsc1a1	3	Chr4
Ddi2	2	Chr4
Dnajc16	1	Chr4
Plod1	1	Chr4
Park7	1	Chr4
5930403L14Rik	2	Chr4
Steap4	2	Chr5
Sema3c	1	Chr5
Tmem60	1	Chr5
A630072M18Rik	1	Chr5
Fgl2	1	Chr5
Pmpcb	1	Chr5
Psmc2	1	Chr5
Ept1	1	Chr5
Kcnk3	5	Chr5
Trim54	1	Chr5
Mrpl33	1	Chr5
Fosl2	1	Chr5
Lap3	1	Chr5
Sod3	1	Chr5
Smim20	1	Chr5
Rasl11b	1	Chr5
Srp72	1	Chr5
Mob1b	2	Chr5
Alb	1	Chr5
Parm1	1	Chr5
Stbd1	1	Chr5
Gm5559	1	Chr5
Mrps18c	1	Chr5
Dr1	1	Chr5
Mn1	3	Chr5
Tfip11	2	Chr5
Iscu	1	Chr5
Triap1	1	Chr5
Rplp0	1	Chr5
Wsb2	1	Chr5
2410131K14Rik	1	Chr5
Pptc7	3	Chr5
Gpn3	1	Chr5
Arpc3	1	Chr5
Anapc7	2	Chr5
Atp6v0a2	1	Chr5
Zfp664	1	Chr5
Cct6a	2	Chr5
Dnajc30	1	Chr5
Mdh2	1	Chr5
Cops6	2	Chr5
Eif3b	2	Chr5
Gatad1	1	Chr5
5031425E22Rik	1	Chr5
Gm10221	1	Chr5
Rheb	1	Chr5
Hadha	2	Chr5
Gtf3c2	2	Chr5
Ppm1g	1	Chr5
Lrpap1	1	Chr5
Tada2b	1	Chr5
Gm32584	2	Chr5
Bloc1s4	1	Chr5
Mrfap1	2	Chr5
Wfs1	4	Chr5
Sgcb	1	Chr5
Gm42105	2	Chr5
Sdad1	1	Chr5
Scarb2	2	Chr5
Antxr2	5	Chr5
Hsd17b11	2	Chr5
Tgfbr3	1	Chr5
Acads	1	Chr5
Dynll1	1	Chr5
Hspb8	1	Chr5
Pebp1	1	Chr5
Fbxw8	1	Chr5
Erp29	1	Chr5
Mapkapk5	1	Chr5
Cdk2ap1	1	Chr5
Rilpl2	1	Chr5
Ubc	3	Chr5
Chchd2	1	Chr5
Ywhag	2	Chr5
Serpine1	1	Chr5
Zfp113	1	Chr5
Cox19	1	Chr5
Gna12	1	Chr5
Actb	1	Chr5
Pdap1	1	Chr5
Gng11	1	Chr6
C1galt1	1	Chr6
Capza2	2	Chr6
Kcnd2	1	Chr6
Lmod2	2	Chr6
Arf5	1	Chr6
Ubn2	1	Chr6
Gstk1	1	Chr6
Znrf2	1	Chr6
Gars	2	Chr6
Aqp1	1	Chr6
Retsat	1	Chr6
Suclg1	1	Chr6
Mrpl53	1	Chr6
Cct7	2	Chr6
Gm38495	2	Chr6
Rpn1	2	Chr6
Tmem43	1	Chr6
Arl6ip5	1	Chr6
Bhlhe40	2	Chr6
Lmcd1	2	Chr6
D830050J10Rik	1	Chr6
Fbxl14	1	Chr6
Tuba8	1	Chr6
Mrpl51	1	Chr6
Tnfrsf1a	1	Chr6
Gabarapl1	1	Chr6
Apold1	2	Chr6
Ddx47	1	Chr6
Strap	2	Chr6
Cmas	1	Chr6
Med21	1	Chr6
Pdk4	3	Chr6
Shfm1	1	Chr6
2610001J05Rik	1	Chr6
Ppp1r3a	7	Chr6
Podxl	5	Chr6
Plxna4	1	Chr6
Akr1b3	1	Chr6
Gimap6	3	Chr6
Cycs	2	Chr6
Hibadh	1	Chr6
Inmt	1	Chr6
Fam13a	1	Chr6
Mrpl35	1	Chr6
Mat2a	2	Chr6
Tgoln1	3	Chr6
Htra2	1	Chr6
Pcbp1	1	Chr6
Kbtbd12	2	Chr6
Chchd4	2	Chr6
Tmf1	3	Chr6
Rpl32	1	Chr6
LOC108169205	1	Chr6
Emg1	1	Chr6
Grcc10	1	Chr6
Atn1	1	Chr6
Tpi1	2	Chr6
Ptms	1	Chr6
Ltbr	1	Chr6
Kcna5	1	Chr6
Fkbp4	1	Chr6
Mgp	1	Chr6
Isoc2a	1	Chr7
Rps5	1	Chr7
Irf2bp1	2	Chr7
Snrpd2	1	Chr7
Opa3	2	Chr7
Tgfb1	1	Chr7
Eid2b	1	Chr7
Rps16	1	Chr7
Paf1	1	Chr7
Lrrc4b	2	Chr7
5430431A17Rik	1	Chr7
Nup62	1	Chr7
Hrc	2	Chr7
Kcna7	1	Chr7
Gys1	1	Chr7
Tmem86a	1	Chr7
Tarsl2	2	Chr7
Vimp	1	Chr7
Fam174b	2	Chr7
Zfp592	1	Chr7
2900076A07Rik	1	Chr7
Mesdc2	2	Chr7
Fzd4	1	Chr7
Ndufc2	1	Chr7
Lipt2	1	Chr7
Ucp3	2	Chr7
Smpd1	3	Chr7
Eif3f	1	Chr7
Rpl27a	1	Chr7
Uqcrc2	1	Chr7
Mapk3	1	Chr7
Srcap	4	Chr7
Bckdk	1	Chr7
Bag3	1	Chr7
Htra1	2	Chr7
Acadsb	2	Chr7
Fam175b	1	Chr7
Bccip	1	Chr7
Psmd13	1	Chr7
Cd81	1	Chr7
Sepw1	1	Chr7
Gltscr2	1	Chr7
Calm3	3	Chr7
Gemin7	1	Chr7
Bcam	1	Chr7
Pvr	1	Chr7
Rabac1	1	Chr7
Zfp36	1	Chr7
Samd4b	1	Chr7
Psmd8	1	Chr7
Cox6b1	1	Chr7
Tmem147	1	Chr7
Gpi1	1	Chr7
Prr12	1	Chr7
Rps11	1	Chr7
Rpl13a	1	Chr7
Ppp1r15a	1	Chr7
Spty2d1	1	Chr7
Klf13	2	Chr7
Ndnl2	1	Chr7
Rpl17-ps10	1	Chr7
Chd2	1	Chr7
1810026B05Rik	1	Chr7
Ap3s2	1	Chr7
Fsd2	3	Chr7
Abhd17c	1	Chr7
Tmem126b	1	Chr7
Dgat2	2	Chr7
Rps3	1	Chr7
Arhgef17	3	Chr7
Hpx	1	Chr7
Mrpl17	1	Chr7
Gm8995	1	Chr7
Nlrp10	2	Chr7
Scube2	1	Chr7
Copb1	1	Chr7
Psma1	1	Chr7
Rps15a	1	Chr7
Itpripl2	3	Chr7
Gde1	1	Chr7
4930413G21Rik	1	Chr7
Gtf3c1	1	Chr7
Eif3c	1	Chr7
Pagr1a	1	Chr7
Sephs2	2	Chr7
Zfp768	1	Chr7
Gm34365	1	Chr7
Oat	1	Chr7
Bnip3	2	Chr7
Echs1	2	Chr7
Bet1l	1	Chr7
Ctsd	1	Chr7
Trappc5	1	Chr8
Col4a2	1	Chr8
E230013L22Rik	2	Chr8
Tm2d2	1	Chr8
Eif4ebp1	1	Chr8
Saraf	1	Chr8
Hand2	2	Chr8
Cbr4	1	Chr8
Lpl	4	Chr8
Cope	2	Chr8
Tpm4	1	Chr8
Rab8a	1	Chr8
Fam32a	2	Chr8
Klf2	2	Chr8
Ndufb7	1	Chr8
Samd1	1	Chr8
Gadd45gip1	1	Chr8
Heatr3	1	Chr8
Coq9	3	Chr8
Polr2c	1	Chr8
Mmp15	2	Chr8
Thap11	1	Chr8
Pskh1	2	Chr8
Vps4a	1	Chr8
Hsbp1	1	Chr8
Map1lc3b	2	Chr8
2810013P06Rik	1	Chr8
Spg7	1	Chr8
Rpl13	1	Chr8
Galnt2	2	Chr8
Gnpat	1	Chr8
Tsnax	1	Chr8
Coa6	1	Chr8
Itgb1	5	Chr8
Timm44	1	Chr8
Irs2	4	Chr8
Gas6	1	Chr8
2610005L07Rik	1	Chr8
Gm15816	1	Chr8
1810011O10Rik	2	Chr8
Hgsnat	1	Chr8
Leprotl1	1	Chr8
Tnks	2	Chr8
Slc25a4	1	Chr8
Wwc2	1	Chr8
LOC102636514	1	Chr8
Cpe	1	Chr8
Slc25a42	1	Chr8
Uba52	1	Chr8
Kxd1	1	Chr8
Smim7	1	Chr8
Ednra	1	Chr8
Smarca5	1	Chr8
Ier2	1	Chr8
Calr	3	Chr8
Junb	2	Chr8
Vps35	1	Chr8
Dnaja2	1	Chr8
Got2	1	Chr8
Ddx28	1	Chr8
Pdf	1	Chr8
Cog8	1	Chr8
Psmd7	3	Chr8
Glg1	3	Chr8
Rfwd3	1	Chr8
Ldhd	1	Chr8
Gcsh	1	Chr8
Chmp1a	1	Chr8
2810004N23Rik	1	Chr8
Exoc8	1	Chr8
Irf2bp2	4	Chr8
Tomm20	1	Chr8
2610044O15Rik8	1	Chr8
Pin1	1	Chr9
Icam1	1	Chr9
1810026J23Rik	1	Chr9
Pigyl	1	Chr9
Srpr	1	Chr9
Hspa8	3	Chr9
Rps25	1	Chr9
Scn4b	1	Chr9
Apoa1	2	Chr9
Timm8b	1	Chr9
Arhgap20	3	Chr9
Idh3a	3	Chr9
Cspg4	2	Chr9
Imp3	1	Chr9
Ptpn9	1	Chr9
6030419C18Rik	2	Chr9
Rpl4	1	Chr9
Ppib	1	Chr9
Klhl31	5	Chr9
Gsta4	1	Chr9
Nt5e	2	Chr9
Paqr9	1	Chr9
Acad11	1	Chr9
Mrpl3	1	Chr9
Pik3r4	1	Chr9
Twf2	2	Chr9
Tmem115	1	Chr9
Tusc2	1	Chr9
Ifrd2	1	Chr9
Ip6k1	3	Chr9
Gpx1	1	Chr9
Slc25a20	2	Chr9
Uqcrc1	1	Chr9
Myl3	1	Chr9
Epm2aip1	4	Chr9
Dync1li1	2	Chr9
Rpsa	1	Chr9
Eif1b	1	Chr9
Rpl14	1	Chr9
Deb1	1	Chr9
Clec3b	1	Chr9
Jrkl	1	Chr9
Kri1	1	Chr9
Kank2	4	Chr9
Rp9	1	Chr9
Tbrg1	1	Chr9
Oaf	1	Chr9
Arcn1	1	Chr9
Atp5l	1	Chr9
Plet1os	1	Chr9
Sdhd	1	Chr9
Dlat	3	Chr9
Acat1	2	Chr9
Etfa	1	Chr9
Tspan3	1	Chr9
Loxl1	1	Chr9
Fem1b	2	Chr9
2300009A05Rik	1	Chr9
Rab11a	1	Chr9
Myzap	2	Chr9
Eef1a1	2	Chr9
Tmem30a	2	Chr9
1190002N15Rik	2	Chr9
Slc35g2	1	Chr9
Srprb	1	Chr9
Rbm15b	1	Chr9
Manf	1	Chr9
Tma7	1	Chr9
Stt3b	3	Chr9
Gm9385	1	Chr9
mt-Rnr1	1	ChrMT
Il13ra1	1	ChrX
Slc25a5	1	ChrX
Hprt	1	ChrX
Abcd1	2	ChrX
Fundc2	2	ChrX
Vbp1	1	ChrX
Msn	2	ChrX
Igbp1	1	ChrX
Itgb1bp2	1	ChrX
Cox7b	1	ChrX
Pgk1	1	ChrX
Sh3bgrl	1	ChrX
Hsd17b10	1	ChrX
Ubqln2	2	ChrX
Eif1ax	1	ChrX
Map3k15	1	ChrX
Rbbp7	1	ChrX
Dynlt3	1	ChrX
Rpl39	1	ChrX
C1galt1c1	1	ChrX
Cxx1a	1	ChrX
Cxx1b	2	ChrX
Gm14680	1	ChrX
Cetn2	1	ChrX
Eif2s3x	2	ChrX
Maged1	1	ChrX
Mbtps2	1	ChrX
Pdha1	4	ChrX

## Sheet: Control
name	peak number	chr
Rrs1	1	Chr1
Eif5b	1	Chr1
Sdpr	4	Chr1
Hibch	1	Chr1
Mars2	1	Chr1
Fam117b	1	Chr1
Eef1b2	1	Chr1
Rpl37a	1	Chr1
Des	3	Chr1
Psmd1	1	Chr1
Klhl30	1	Chr1
Farp2	1	Chr1
Ccnt2	1	Chr1
Slc41a1	1	Chr1
Ppp1r15b	3	Chr1
Phlda3	1	Chr1
B3galt2	1	Chr1
Glul	2	Chr1
2810025M15Rik	1	Chr1
Dpt	1	Chr1
Mpc2	1	Chr1
Efcab2	1	Chr1
Acbd3	1	Chr1
Tmem206	1	Chr1
Vcpip1	1	Chr1
Arfgef1	3	Chr1
Rpl7	2	Chr1
Coa5	2	Chr1
Sumo1	1	Chr1
Rpl10a-ps1	1	Chr1
Acadl	2	Chr1
Igfbp5	1	Chr1
Tmbim1	1	Chr1
Ndufa10	2	Chr1
Tmem177	1	Chr1
Mapkapk2	3	Chr1
Zbed6	3	Chr1
Btg2	1	Chr1
Cfh	2	Chr1
Rgs2	1	Chr1
Lamc1	2	Chr1
Ier5	2	Chr1
Gm5532	1	Chr1
Cacybp	1	Chr1
Atp1b1	2	Chr1
Gm2962	1	Chr1
Ndufs2	1	Chr1
Ufc1	1	Chr1
Atp1a2	5	Chr1
Fh1	2	Chr1
H3f3a	1	Chr1
Capn2	3	Chr1
C130074G19Rik	1	Chr1
Atf3	1	Chr1
Ppp2r5a	1	Chr1
G0s2	1	Chr1
Gm16897	1	Chr1
Akap12	3	Chr10
Sf3b5	1	Chr10
Cited2	1	Chr10
Txlnb	2	Chr10
Perp	1	Chr10
Ifngr1	1	Chr10
Ctgf	1	Chr10
Gm9824	1	Chr10
Trdn	4	Chr10
Tspyl1	3	Chr10
Cd164	1	Chr10
Gja1	4	Chr10
Ranbp2	7	Chr10
Hcn2	1	Chr10
Efna2	1	Chr10
Eef2	5	Chr10
Tmem263	1	Chr10
Timp3	1	Chr10
Lum	1	Chr10
Lrrc10	1	Chr10
Gns	1	Chr10
Zbtb39	1	Chr10
Atp5b	1	Chr10
Atp5b	1	Chr10
Cs	2	Chr10
D830005E20Rik	2	Chr10
Rwdd1	1	Chr10
Marcks	1	Chr10
Amd1	1	Chr10
Serinc1	2	Chr10
Ddit4	1	Chr10
Mypn	2	Chr10
Ado	2	Chr10
Cisd1	1	Chr10
D10Jhu81e	1	Chr10
2310011J03Rik	1	Chr10
Timm13	1	Chr10
Gna11	1	Chr10
Ckap4	1	Chr10
Hsp90b1	4	Chr10
Lyz2	2	Chr10
Rap1b	1	Chr10
Cand1	2	Chr10
Lrp1	2	Chr10
Spryd4	1	Chr10
Rpl41	1	Chr10
Ppia	1	Chr11
Ppp3r1	1	Chr11
Rab1a	1	Chr11
Zrsr1	1	Chr11
Pank3	1	Chr11
Sar1b	1	Chr11
Ppp2ca	1	Chr11
9530068E07Rik	1	Chr11
Gpx3	1	Chr11
Sap30l	1	Chr11
Med9	1	Chr11
Gid4	1	Chr11
Alkbh5	2	Chr11
Mief2	2	Chr11
Rpl26	1	Chr11
Prpf8	2	Chr11
Ywhae	1	Chr11
Poldip2	1	Chr11
Unc45b	1	Chr11
Tob1	1	Chr11
Ppp1r9b	1	Chr11
Phb	3	Chr11
Phospho1	1	Chr11
Psmb3	1	Chr11
Tcap	2	Chr11
Psmd3	1	Chr11
Casc3	1	Chr11
Eif1	1	Chr11
Arl4d	1	Chr11
Mrps7	1	Chr11
Mrpl12	1	Chr11
Narf	2	Chr11
Metrnl	1	Chr11
Ccdc117	1	Chr11
Pgam2	1	Chr11
Purb	3	Chr11
Pex13	1	Chr11
Bod1	1	Chr11
Gm12231	1	Chr11
Usp22	1	Chr11
Ntn1	2	Chr11
Tmem88	1	Chr11
Acadvl	2	Chr11
Pfn1	1	Chr11
C1qbp	1	Chr11
Cyb5d2	2	Chr11
Fam101b	2	Chr11
Cpd	3	Chr11
Pip4k2b	2	Chr11
Rpl23	1	Chr11
Coa3	1	Chr11
Ccdc47	2	Chr11
Kpna2	1	Chr11
P4hb	1	Chr11
Laptm4a	2	Chr12
Nampt	1	Chr12
Prps1l3	1	Chr12
Rpl17-ps3	1	Chr12
Mgat2	2	Chr12
Arf6	1	Chr12
Actr10	1	Chr12
Acot2	2	Chr12
Rnf113a2	1	Chr12
Eif2b2	1	Chr12
Glrx5	1	Chr12
Dync1h1	8	Chr12
Rps19-ps6	1	Chr12
Rab10	1	Chr12
Rhob	3	Chr12
Rps7	1	Chr12
Dld	3	Chr12
Gpr22	1	Chr12
Dnajb9	1	Chr12
Egln3	1	Chr12
Nfkbia	1	Chr12
Clec14a	1	Chr12
Fkbp3	2	Chr12
Rpl36al	1	Chr12
Sav1	1	Chr12
Sptb	1	Chr12
Zfp36l1	2	Chr12
Tmed10	1	Chr12
Irf2bpl	2	Chr12
Snw1	2	Chr12
LOC102631912	1	Chr12
Gm20604	2	Chr12
AK010878	1	Chr12
Asb2	2	Chr12
Hsp90aa1	3	Chr12
Ighg2c	1	Chr12
Gdi2	2	Chr13
Klf6	1	Chr13
Nid1	1	Chr13
Hist1h1c	2	Chr13
BC005537	1	Chr13
Tmem170b	1	Chr13
Ninj1	1	Chr13
Ogn	1	Chr13
Tmed9	1	Chr13
B230219D22Rik	3	Chr13
Txndc15	1	Chr13
Tgfbi	1	Chr13
Habp4	1	Chr13
Ptdss1	1	Chr13
Tmem167	1	Chr13
A630019I02Rik	3	Chr13
Il6st	3	Chr13
Yae1d1	1	Chr13
Vdac3-ps1	1	Chr13
Acot13	1	Chr13
Uqcrfs1	2	Chr13
Nup153	3	Chr13
Lman2	1	Chr13
Hnrnpa0	1	Chr13
2210016F16Rik	1	Chr13
Isca1	1	Chr13
Gas1	3	Chr13
Uqcrb	1	Chr13
Zfp729b	1	Chr13
Sdha	2	Chr13
Lrrc14b	3	Chr13
Cmya5	13	Chr13
Jmy	1	Chr13
Aggf1	1	Chr13
Ptcd2	2	Chr13
Hspb3	1	Chr13
Ndufs4	1	Chr13
Itga1	1	Chr13
Pelo	1	Chr13
Mrps30	1	Chr13
Nnt	4	Chr13
Top2b	1	Chr14
Vdac2	2	Chr14
Arf4	1	Chr14
Lrtm1	4	Chr14
Tnnc1	2	Chr14
Glud1	5	Chr14
Mmrn2	1	Chr14
Socs4	1	Chr14
Gm26782	1	Chr14
Apex1	2	Chr14
Psme1	1	Chr14
Nynrin	1	Chr14
2410022M11Rik	1	Chr14
Sox7	1	Chr14
Ccdc25	1	Chr14
Trim35	1	Chr14
Tpt1	1	Chr14
Dnajc3	1	Chr14
Tm9sf2	1	Chr14
Pdhb	1	Chr14
Nr1d2	2	Chr14
Ecd	1	Chr14
Kpna3	1	Chr14
Chmp7	1	Chr14
Itm2b	1	Chr14
Dnajc15	1	Chr14
Mzt1	1	Chr14
Kctd12	2	Chr14
Oxct1	2	Chr15
Zfp622	1	Chr15
Ank	1	Chr15
Sdc2	1	Chr15
Atp6v1c1	1	Chr15
Dcaf13	1	Chr15
Emc2	2	Chr15
Ndufb9	1	Chr15
Cyc1	1	Chr15
Rpl8	1	Chr15
Lgals1	1	Chr15
H1f0	1	Chr15
Aco2	3	Chr15
Samm50	1	Chr15
Nup50	1	Chr15
Pim3	1	Chr15
Arid2	1	Chr15
Cox14	1	Chr15
Acvr1b	1	Chr15
Eif4b	1	Chr15
Pfdn5	1	Chr15
AW549877	1	Chr15
Gm10250	1	Chr15
Zfp706	2	Chr15
Abra	1	Chr15
Eif3e	1	Chr15
Eif3h	1	Chr15
Derl1	1	Chr15
Fbxo32	5	Chr15
Klhl38	1	Chr15
Peg13	3	Chr15
Ago2	1	Chr15
Lynx1	2	Chr15
Zfp251	1	Chr15
Myh9	1	Chr15
Txn2	1	Chr15
Josd1	1	Chr15
St13	1	Chr15
Tob2	3	Chr15
Ndufa6	1	Chr15
Sco2	1	Chr15
Tymp	1	Chr15
Cpt1b	3	Chr15
Gm44502	3	Chr15
Cers5	1	Chr15
1810013L24Rik	1	Chr16
2610020C07Rik	1	Chr16
Cebpd	2	Chr16
Pkp2	1	Chr16
Cldn5	1	Chr16
Fam43a	1	Chr16
Smco1	1	Chr16
Adcy5	1	Chr16
Lrrc58	3	Chr16
Gm15725	1	Chr16
Rpl24	1	Chr16
Tomm70a	1	Chr16
Ifngr2	1	Chr16
Mrps6	1	Chr16
Ets2	1	Chr16
Rsl1d1	1	Chr16
Lrrc15	1	Chr16
Ppp1r2	1	Chr16
0610012G03Rik	1	Chr16
Fbxo45	1	Chr16
Dirc2	1	Chr16
Ndufb4	1	Chr16
Arhgap31	2	Chr16
Nit2	1	Chr16
Col8a1	1	Chr16
Chmp2b	1	Chr16
Adamts1	1	Chr16
Adamts5	3	Chr16
Cct8	1	Chr16
Atp5o	1	Chr16
Dscr3	1	Chr16
Sod2	1	Chr17
Chd1	1	Chr17
BC002059	1	Chr17
Ppp2r1a	1	Chr17
Zfp943	1	Chr17
Eci1	1	Chr17
Rps2	1	Chr17
Msrb1	1	Chr17
BC003965	2	Chr17
Mrpl28	1	Chr17
Rnf8-cmtr1	1	Chr17
Cmtr1	2	Chr17
Zfp955b	1	Chr17
Zbtb22	1	Chr17
Tap2	1	Chr17
Neu1	1	Chr17
H2-D1	3	Chr17
Ier3	1	Chr17
Mrps18a	1	Chr17
Rab5a	1	Chr17
Fem1a	3	Chr17
Lbh	2	Chr17
Epas1	4	Chr17
Tmem242	1	Chr17
Slc22a3	1	Chr17
Igf2r	1	Chr17
Acat3	1	Chr17
Psmb1	1	Chr17
Lnpep	2	Chr17
Ndufb10	1	Chr17
Fahd1	1	Chr17
Rhot2	1	Chr17
Dusp1	2	Chr17
Ppil1	1	Chr17
Sik1	2	Chr17
Rps18	1	Chr17
Hspa1a	1	Chr17
Tubb5	1	Chr17
Hsp90ab1	2	Chr17
Rpl7l1	1	Chr17
Bysl	1	Chr17
Apobec2	2	Chr17
Lrg1	1	Chr17
Ticam1	1	Chr17
Plin3	2	Chr17
Lonp1	1	Chr17
Zfp36l2	1	Chr17
Bambi	1	Chr18
Dsg2	1	Chr18
Ttr	1	Chr18
Matr3	3	Chr18
Pcdhgb1	1	Chr18
0610009O20Rik	2	Chr18
Dcp2	1	Chr18
Hsd17b4	1	Chr18
Tubb6	1	Chr18
LOC105246496	1	Chr18
Acaa2	2	Chr18
Atp5a1	1	Chr18
Tmx3	1	Chr18
Kif5b	1	Chr18
Garem	3	Chr18
Reep5	2	Chr18
Etf1	2	Chr18
Hspa9	4	Chr18
Prob1	1	Chr18
Ndufa2	1	Chr18
Spry4	1	Chr18
Fem1c	2	Chr18
Tmed7	2	Chr18
Alpk2	5	Chr18
Rbfa	2	Chr18
Tshz1	2	Chr18
Nudt8	1	Chr19
Ppp1ca	3	Chr19
B4gat1	2	Chr19
Cfl1	1	Chr19
Ehd1	1	Chr19
Pygm	3	Chr19
Eef1g	1	Chr19
Gnaq	2	Chr19
Rfk	1	Chr19
Klf9	2	Chr19
Gm3873	1	Chr19
Cstf2t	1	Chr19
Pgam1	2	Chr19
Marveld1	1	Chr19
Hif1an	1	Chr19
Gsto1	1	Chr19
Adrb1	2	Chr19
Ndufv1	2	Chr19
Malat1	4	Chr19
Arl2	1	Chr19
Stip1	1	Chr19
Uqcc3	1	Chr19
Sdhaf2	1	Chr19
Gm44505	3	Chr19
Zfp91	3	Chr19
Gm10819	1	Chr19
Fxn	1	Chr19
Fam122a	2	Chr19
Pgm5	2	Chr19
Ranbp6	2	Chr19
Ankrd1	2	Chr19
Ppp1r3c	2	Chr19
Got1	2	Chr19
Cox15	1	Chr19
Mrpl43	1	Chr19
Pdzd8	4	Chr19
Eif3a	2	Chr19
Prdx3	2	Chr19
Phyh	2	Chr2
Vim	2	Chr2
Commd3	1	Chr2
Otud1	1	Chr2
Anapc2	1	Chr2
Lrrc8a	2	Chr2
Rpl12	1	Chr2
2020-03-07	1	Chr2
Psmd14	1	Chr2
Klhl41	1	Chr2
Zc3h15	1	Chr2
Timm10	1	Chr2
Aplnr	1	Chr2
Psmc3	2	Chr2
Gm13910	1	Chr2
Lgr4	1	Chr2
C130080G10Rik	3	Chr2
Inafm2	2	Chr2
Dll4	1	Chr2
Chp1	1	Chr2
Pdia3	1	Chr2
Eif3j1	1	Chr2
Sord	1	Chr2
Eid1	1	Chr2
Tmem127	1	Chr2
Ttl	1	Chr2
Gm561	1	Chr2
Pygb	5	Chr2
Srxn1	2	Chr2
Mapre1	1	Chr2
Mmp24	1	Chr2
Zfp970	3	Chr2
Mrpl41	1	Chr2
Tubb4b	2	Chr2
Notch1	2	Chr2
Dolk	1	Chr2
Rab14	2	Chr2
Ndufa8	1	Chr2
Rpl35	1	Chr2
Scn7a	2	Chr2
Fastkd1	1	Chr2
Zdhhc5	1	Chr2
Clp1	1	Chr2
Ptpmt1	1	Chr2
Trim44	1	Chr2
Pdhx	2	Chr2
Cat	1	Chr2
Eif3m	1	Chr2
Actc1	2	Chr2
Actc1	1	Chr2
Lcmt2	2	Chr2
Cenpb	4	Chr2
Tmx4	1	Chr2
Thbd	4	Chr2
Cd93	5	Chr2
Cst3	1	Chr2
Acss1	2	Chr2
Plagl2	1	Chr2
Snta1	1	Chr2
Eif2s2	1	Chr2
2900097C17Rik	2	Chr2
Tgm2	1	Chr2
Zhx3	1	Chr2
Fitm2	2	Chr2
Tmem189	1	Chr2
Dpm1-adnp	2	Chr2
Ctsz	1	Chr2
Atp5e	1	Chr2
Eef1a2	1	Chr2
Zbtb10	1	Chr3
Tnfsf10	1	Chr3
Naa15	1	Chr3
Foxo1	1	Chr3
Selt	2	Chr3
Gfm1	3	Chr3
Gm21949	2	Chr3
Cct3	2	Chr3
Jtb	1	Chr3
Selenbp1	1	Chr3
Slc16a1	1	Chr3
Wdr77	1	Chr3
Gclm	1	Chr3
LOC102634333	4	Chr3
2020-09-15	1	Chr3
Pgrmc2	1	Chr3
Ndufc1	1	Chr3
Etfdh	3	Chr3
Rps3a1	1	Chr3
Man1a2	2	Chr3
Atp1a1	3	Chr3
Strip1	1	Chr3
Gnai3	1	Chr3
Tmem167b	2	Chr3
S1pr1	2	Chr3
Larp7	1	Chr3
Hadh	3	Chr3
Gm5105	1	Chr3
Pkn2	1	Chr3
Acadm	3	Chr3
Gm12918	1	Chr4
Tmem64	1	Chr4
Ndufaf4	2	Chr4
Lyrm2	1	Chr4
Rragd	5	Chr4
Ube2r2	2	Chr4
Tesk1	3	Chr4
Murc	3	Chr4
Pakap	4	Chr4
Tlr4	2	Chr4
LOC108168966	1	Chr4
Pgm2	1	Chr4
Gm12715	1	Chr4
Plpp3	2	Chr4
Tmem59	1	Chr4
Faf1	1	Chr4
Atpaf1	1	Chr4
Heyl	1	Chr4
Rragc	1	Chr4
Smim12	1	Chr4
Fabp3	1	Chr4
Trim63	2	Chr4
Rsrp1	1	Chr4
Id3	1	Chr4
Ubr4	1	Chr4
Hspb7	2	Chr4
Nppa	1	Chr4
Gpr157	1	Chr4
Klhl21	2	Chr4
Rps20	1	Chr4
Impad1	1	Chr4
Decr1	1	Chr4
Tstd3	1	Chr4
Pnrc1	2	Chr4
Topors	1	Chr4
Vcp	2	Chr4
Klf4	1	Chr4
Rps6	1	Chr4
Klhl9	4	Chr4
Klhl9	2	Chr4
Jun	2	Chr4
Cpt2	3	Chr4
Rnf11	1	Chr4
Uqcrh	1	Chr4
Akr1a1	1	Chr4
Rps8	1	Chr4
D830031N03Rik	2	Chr4
Ndufs5	1	Chr4
Akirin1	1	Chr4
Ythdf2	2	Chr4
Dhdds	1	Chr4
Clic4	3	Chr4
Tceb3	1	Chr4
C1qb	1	Chr4
Pink1	1	Chr4
Rsc1a1	2	Chr4
Ddi2	2	Chr4
Ubiad1	1	Chr4
Slc25a33	1	Chr4
Park7	1	Chr4
5930403L14Rik	1	Chr4
Tmem60	1	Chr5
Fgl2	2	Chr5
Pmpcb	1	Chr5
Insig1	1	Chr5
Ube3c	2	Chr5
Kcnk3	4	Chr5
Mrpl33	1	Chr5
Sod3	1	Chr5
Anapc4	1	Chr5
Smim20	2	Chr5
Utp3	1	Chr5
Alb	2	Chr5
Parm1	1	Chr5
Gm5559	1	Chr5
Anxa3	1	Chr5
Mrps18c	1	Chr5
BC005561	1	Chr5
Dr1	1	Chr5
Mn1	3	Chr5
Triap1	1	Chr5
Rplp0	1	Chr5
Pptc7	2	Chr5
Mdh2	1	Chr5
Hspb1	1	Chr5
Eif3b	1	Chr5
Tomm7	1	Chr5
Hadha	2	Chr5
Ift172	1	Chr5
Lrpap1	1	Chr5
Tada2b	2	Chr5
Gm32584	1	Chr5
Mrfap1	1	Chr5
Yipf7	1	Chr5
Ppat	1	Chr5
Gm42105	1	Chr5
Scarb2	2	Chr5
Antxr2	4	Chr5
Hsd17b11	1	Chr5
Acads	1	Chr5
Mlec	1	Chr5
Dynll1	1	Chr5
Gatc	1	Chr5
Cox6a1	1	Chr5
Hspb8	2	Chr5
Pebp1	1	Chr5
Erp29	1	Chr5
Mapkapk5	1	Chr5
Cdk2ap1	1	Chr5
Ubc	4	Chr5
Chchd2	1	Chr5
Ywhag	2	Chr5
Cox19	2	Chr5
Gna12	1	Chr5
Actb	1	Chr5
Atp5j2	1	Chr5
Gng11	1	Chr6
Sdhaf3	1	Chr6
C1galt1	2	Chr6
Capza2	1	Chr6
Lmod2	4	Chr6
Arf5	1	Chr6
Ubn2	1	Chr6
Gstk1	1	Chr6
Aqp1	1	Chr6
Mrpl53	1	Chr6
Cct7	2	Chr6
Gm38495	2	Chr6
Tmem43	1	Chr6
Bhlhe40	2	Chr6
Cav3	1	Chr6
Fbxl14	1	Chr6
Tuba8	1	Chr6
Mrpl51	1	Chr6
Tnfrsf1a	1	Chr6
Gm5884	1	Chr6
Gabarapl1	1	Chr6
Apold1	1	Chr6
Ddx47	1	Chr6
Strap	1	Chr6
Med21	1	Chr6
Pdk4	4	Chr6
Shfm1	1	Chr6
Ndufa4	1	Chr6
Ppp1r3a	6	Chr6
Akr1b3	2	Chr6
Gimap6	1	Chr6
Cycs	1	Chr6
Mat2a	3	Chr6
Tgoln1	2	Chr6
Htra2	1	Chr6
Spr	1	Chr6
Pcbp1	1	Chr6
Chchd4	1	Chr6
Tmf1	2	Chr6
Rpl32	1	Chr6
Emg1	1	Chr6
Atn1	1	Chr6
Tpi1	1	Chr6
Ltbr	1	Chr6
Kcna5	1	Chr6
Ndufa9	1	Chr6
Fkbp4	2	Chr6
Art4	1	Chr6
Mgp	1	Chr6
Irf2bp1	1	Chr7
Snrpd2	1	Chr7
Opa3	1	Chr7
Rps16	1	Chr7
Ech1	2	Chr7
Gm5113	1	Chr7
Nup62	1	Chr7
Hrc	2	Chr7
Gys1	1	Chr7
Tarsl2	1	Chr7
Fam174b	4	Chr7
Zfp592	1	Chr7
Mesdc2	1	Chr7
Fzd4	1	Chr7
Ndufc2	1	Chr7
Smpd1	2	Chr7
Eif3f	1	Chr7
Ctr9	1	Chr7
Uqcrc2	2	Chr7
Srcap	2	Chr7
Bckdk	1	Chr7
Bag3	1	Chr7
Htra1	1	Chr7
Acadsb	1	Chr7
Fam175b	1	Chr7
Psmd13	1	Chr7
Ube2s	1	Chr7
Sepw1	1	Chr7
Calm3	1	Chr7
Gemin7	1	Chr7
Bcam	2	Chr7
Rabac1	1	Chr7
Zfp36	1	Chr7
Cox6b1	1	Chr7
Gpi1	2	Chr7
Cebpg	1	Chr7
Plekhf1	1	Chr7
Rps11	1	Chr7
Rpl13a	1	Chr7
Ftl1	1	Chr7
Nipa1	1	Chr7
Snurf	1	Chr7
Klf13	2	Chr7
Chd2	1	Chr7
Rps17	1	Chr7
Fsd2	3	Chr7
Mesdc1	1	Chr7
Tmem126b	1	Chr7
Dgat2	1	Chr7
Rps3	2	Chr7
Arhgef17	1	Chr7
Mrpl17	1	Chr7
Gm8995	1	Chr7
Nlrp10	1	Chr7
Scube2	2	Chr7
Psma1	2	Chr7
Rps15a	1	Chr7
Itpripl2	1	Chr7
Gde1	1	Chr7
4930413G21Rik	1	Chr7
Eif3c	3	Chr7
Sephs2	2	Chr7
Oat	1	Chr7
Bnip3	1	Chr7
Echs1	1	Chr7
Ctsd	3	Chr7
Col4a2	1	Chr8
Rpl19-ps11	1	Chr8
Tm2d2	1	Chr8
Eif4ebp1	1	Chr8
Saraf	1	Chr8
Hand2	1	Chr8
Cbr4	1	Chr8
Lpl	3	Chr8
Atp6v1b2	1	Chr8
Lrrc25	1	Chr8
Mrpl34	1	Chr8
Tpm4	1	Chr8
Fam32a	1	Chr8
Klf2	1	Chr8
Gipc1	1	Chr8
Gadd45gip1	1	Chr8
Cx3cl1	1	Chr8
Coq9	2	Chr8
Mmp15	1	Chr8
Thap11	1	Chr8
Pskh1	1	Chr8
Sntb2	1	Chr8
Map1lc3b	1	Chr8
2810013P06Rik	1	Chr8
Rpl13	2	Chr8
Galnt2	1	Chr8
Gnpat	1	Chr8
Coa6	1	Chr8
Itgb1	4	Chr8
Timm44	1	Chr8
Irs2	2	Chr8
1810011O10Rik	1	Chr8
Hgsnat	1	Chr8
Slc25a4	1	Chr8
Cpe	1	Chr8
Zfp866	1	Chr8
Slc25a42	1	Chr8
Uba52	1	Chr8
Ednra	1	Chr8
Calr	1	Chr8
Dnaja2	1	Chr8
Got2	2	Chr8
Pdf	2	Chr8
Nqo1	1	Chr8
Psmd7	1	Chr8
Glg1	2	Chr8
2310022B05Rik	1	Chr8
2810004N23Rik	1	Chr8
Irf2bp2	3	Chr8
1810026J23Rik	1	Chr9
Hspa8	3	Chr9
H2afx	1	Chr9
Rps25	1	Chr9
Timm8b	1	Chr9
Arhgap20	1	Chr9
Idh3a	2	Chr9
Cspg4	1	Chr9
Imp3	1	Chr9
6030419C18Rik	1	Chr9
Rpl4	1	Chr9
Klhl31	7	Chr9
Pcolce2	1	Chr9
Acad11	1	Chr9
Mrpl3	1	Chr9
Twf2	2	Chr9
Tusc2	1	Chr9
Nat6	1	Chr9
Ifrd2	1	Chr9
Uba7	1	Chr9
Ip6k1	2	Chr9
Slc25a20	2	Chr9
Uqcrc1	2	Chr9
Myl3	1	Chr9
Epm2aip1	2	Chr9
Rpsa	1	Chr9
Eif1b	1	Chr9
Rpl14	1	Chr9
Deb1	1	Chr9
Kank2	1	Chr9
Rp9	2	Chr9
Jam3	1	Chr9
Rnf26	1	Chr9
Atp5l	1	Chr9
Tagln	1	Chr9
Sdhd	1	Chr9
Dlat	4	Chr9
Acat1	1	Chr9
Etfa	2	Chr9
Tspan3	1	Chr9
Loxl1	1	Chr9
Fbxl22	1	Chr9
Myzap	2	Chr9
Eef1a1	2	Chr9
Cox7a2	1	Chr9
Tmem30a	2	Chr9
1190002N15Rik	2	Chr9
Stt3b	1	Chr9
Il13ra1	2	ChrX
Slc25a5	1	ChrX
Gdi1	2	ChrX
Msn	2	ChrX
Itgb1bp2	2	ChrX
Cox7b	1	ChrX
Pgk1	1	ChrX
Sh3bgrl	1	ChrX
Ubqln2	3	ChrX
2210013O21Rik	1	ChrX
Eif1ax	1	ChrX
Map3k15	1	ChrX
Dynlt3	1	ChrX
Maob	1	ChrX
Rpl39	1	ChrX
C1galt1c1	1	ChrX
Gm14586	1	ChrX
Cxx1b	1	ChrX
Gm8822	1	ChrX
Eif2s3x	1	ChrX
Abcb7	1	ChrX
Vcp-rs	1	ChrX
Pdha1	4	ChrX
